# Supplementary material for: Dose‐finding methods for Phase I clinical trials using pharmacokinetics in small populations
Source: Biom J. 2017 Mar 21;59(4):804–25. doi: 10.1002/bimj.201600084 (PMC5573988; doi:10.1002/bimj.201600084)
Supplement: Supplementary file 1 — Supporting Information. [file BIMJ-59-804-s001.zip]

Archive with 15 entries (14 files):
- DTOX.R
- __MACOSX/
- __MACOSX/._DTOX.R
- PKCOV.R
- __MACOSX/._PKCOV.R
- PKCRM.R
- __MACOSX/._PKCRM.R
- PKLOGIT.R
- __MACOSX/._PKLOGIT.R
- PKPOP.R
- __MACOSX/._PKPOP.R
- PKTOX.R
- __MACOSX/._PKTOX.R
- scenarios.R
- __MACOSX/._scenarios.R
