# Supplementary material for: Dose‐finding methods for Phase I clinical trials using pharmacokinetics in small populations
Source: Biom J. 2017 Mar 21;59(4):804–25. doi: 10.1002/bimj.201600084 (PMC5573988; doi:10.1002/bimj.201600084)
Supplement: Supplementary file 1 — Supporting Information. [file BIMJ-59-804-s001.zip › DTOX.R]

################################################################################################
#
#    Clinical trial with DTOX jags
#
#
################################################################################################
library('rjags')
library('coda')


model_string <- "model{
for (i in 1:n){
y[i] ~ dbern(p[i])
p[i] <- phi(z[i])
z[i] <- - beta_0 + beta_1*log(x[i]) 

}
beta_0 ~ dunif(max(0,beta0mean-10), beta0mean+10)
beta_1 ~ dunif(max(0,beta1mean-5), beta1mean+5)
}"


####################### priors
logit <- function(x) log(x/(1-x))

beta0mean <- (log(param_pk[2])+log(10.96))/sqrt(0.7**2 + 0**2)
beta1mean <- 1/0.7
betapriors <- c(beta0mean, beta1mean)
### function to apply

dosetox_jags <- function(d,x,y,D_AUC,theta,betapriors){
  ########################################################################
  # input:  Beta_0   intercept
  #		d		dose mg selected
  #		x		vector of dose "level" for each patient
  #		theta		threshold probability
  #		y		patients' responses
  #
  #########################################################################
  
  x <- d[x]
  n <- length(x) 			# number of patients
  
  iniVals = list( beta_0= betapriors[1],beta_1 =  betapriors[2], .RNG.name = "base::Mersenne-Twister", .RNG.seed = 86 )
  
  # find the right dose for the patient n+1
  logmodel <- jags.model(textConnection(model_string),
                         data = list('x' = x,
                                     'y' = y,
                                     'n' = n,
                                     'beta0mean' = betapriors[1],
                                     'beta1mean' = betapriors[2]),
                         inits= iniVals,
                         n.chains = 1,
                         n.adapt = 100)
  set.seed(87)
  update(logmodel, 1000)
  set.seed(88)
  output=coda.samples(model=logmodel,variable.names=c("beta_0", "beta_1"),
                      n.iter=40000, thin=1)
  beta <- summary(output)[[1]][1:2]  	# per avere anche beta2
  beta0 = beta[1]
  beta1 <- beta[2]
  p_new <- pnorm(-beta0 + beta1*log(d)) # new probabilities
  new_dose <- order(abs(p_new-theta))[1]
  list(beta=beta, new_dose=new_dose, pstim=p_new)
}

##################################################################################################

pk.stimaoptim<-function(par,t,dose,conc) {
  ka <- par[1]
  CL <- par[2]
  V <- par[3]
  s<-dose*ka/V/(ka-CL/V)* (exp(-CL/V*t)-exp(-ka*t))
  if (any(is.nan(s)) ) cat("ka=", ka, "\n V=",V,"\n CL=",CL, "\n")
  s[s==0] = rep(2^(-1074),length(s[s==0] ))
  sum( (log(s)-log(conc))^2 )
}

AUC_stima <- function(t,conc,dose){
  
  out_pk= optim(c(1,5,50), pk.stimaoptim, t=t, dose=dose, conc=conc, method = "L-BFGS-B", lower = c(0.1,0.2,1))
  dose/out_pk$par[2]
  
} 

cohor = 1
d <- zedos
ndos <- length(d)
icon <- c(2:6,round(seq(9,48,((48-9)/4)))) 		# index of real blood sampling
theta <- 0.2 			# choice
N=100

MTD_dtox = NULL
doses_dtox = NULL
tox_dtox = NULL
AUC_dtox=NULL

for (tr in 1:TR){
  eval(parse(text = paste("tox <- data",tr,"$tox", sep="")))
  #eval(parse(text = paste("tox <- data",tr,"$tox_alpha1", sep="")))
  eval(parse(text = paste("stab <- data",tr,"$stab", sep="")))
  
  
  nd <- rep(0,length(d))
  
  x <- rep(1,cohor)
  y <- tox[cbind(1:length(x),x)]	
  M = N/cohor
  
  for (i in 1:length(x)){
    eval(parse(text = paste("conc",i," <- as.vector(stab[((i-1)*ndos +x[i] +1), 2:(n_pk +1)])", sep="")))
    eval(parse(text = paste("conc",i," <- conc",i,"[icon]", sep="")))
  }
  time1 <- as.vector(stab[1, 2:(n_pk +1)])
  time1 <- time1[icon]
  
  AUCs <- NULL
  for (i in 1:length(x)){
    eval(parse(text = paste("AUCs <- c(AUCs,AUC_stima(conc=conc",i,", t=time1, dose=d[x[",i,"]]))", sep="")))
  }
  
  pstim_auctox = matrix(0,length(zedos)*cohor)
  
  stage1 = TRUE
  for (i in 2:M) {
    j= (cohor*(i-1)+1) : (cohor*i)  #position
    ### starting dose until toxicity
    if (stage1) {
      x <- c(x,rep(min((max(x)+1),length(d)), cohor))             
      y <- c(y, tox[cbind(j,x[j])])
      for (k in j) {
        conci <- as.vector(stab[((k-1)*ndos +x[k] +1), 2:(n_pk +1)])
        conci <- conci[icon]
        AUCs <- c(AUCs, AUC_stima(conc=conci, t=time1,dose=d[x[k]]))
        pstim_auctox = cbind(pstim_auctox, rep(0,length(zedos)))
      }
      
      
      
      if (any(y==TRUE)) {stage1 <- FALSE}
    } else {
      
      
      results <- dosetox_jags(d,x,y,D_AUC,theta,betapriors)
      
      newdose <- min(results$new_dose, max(x)+1)
      # check on the skippimg dose
      x <- c(x,rep(newdose,cohor))
      y <- c(y, tox[cbind(j,x[j])])       
      for (k in j) {
        conci <- as.vector(stab[((k-1)*ndos +x[k] +1), 2:(n_pk +1)])
        conci <- conci[icon]
        AUCs <- c(AUCs, AUC_stima(conc=conci, t=time1,dose=d[x[k]]))
        pstim_auctox = cbind(pstim_auctox, results$pstim)
      }
        
      
    }
    
  }
  
  MtD = dosetox_jags(d,x,y,D_AUC,theta,betapriors)$new_dose
  MTD_dtox = c(MTD_dtox, MtD)
  doses_dtox = rbind(doses_dtox,x)
  tox_dtox = rbind(tox_dtox,y)
  AUC_dtox = rbind(AUC_dtox,AUCs)
  eval(parse(text = paste("pstimdtox",tr," <- pstim_auctox", sep="")))
}

save.image()
