# Supplementary material for: Dose‐finding methods for Phase I clinical trials using pharmacokinetics in small populations
Source: Biom J. 2017 Mar 21;59(4):804–25. doi: 10.1002/bimj.201600084 (PMC5573988; doi:10.1002/bimj.201600084)
Supplement: Supplementary file 1 — Supporting Information. [file BIMJ-59-804-s001.zip › PKLOGIT.R]

####################################################################
#
#             Patterson Trial cohort
#
####################################################################
library(LaplacesDemon) #serve per invlogit
library('rjags')
library('coda')


model_string <- "model{

for (j in 1:(n)){
y[j] ~ dnorm(beta1[1] + beta1[2]*log(x[j]), inu)		
}
beta1 ~ dmnorm(m, inu*I)
nu  ~ dbeta(a,b)
inu <- 1/nu
}"

model_string2 <- "model{
for (i in 1:n){
y[i] ~ dbern(p[i])
p[i] <- 1 / (1 + exp(z[i]))
z[i] <- Beta_0 - Beta_1*log(x[i])

}
Beta_0 ~ dunif(0, 20)
Beta_1 ~ dunif(0, 10)
}"


f <- function(v,lambda,parmt){
  invlogit(-lambda[1]+lambda[2]*v)*dnorm(v,parmt[1],sqrt(parmt[2]))
}

pklogit_jags <- function(x,AUC,d,y,theta,betaprior_m,betaprior_v,a,b){

  x <- d[x]
  n <- length(x)   		# number of patients
  AUC1 <- log(AUC)
  
  iniVals = list( beta1 = c(0,0), nu=0.7, .RNG.name = "base::Mersenne-Twister", .RNG.seed = 86 )
  
  # find the right dose for the patient n+1
  logmodel <- jags.model(textConnection(model_string),
                         data = list('x' = x,
                                     'y' = AUC1,
                                     'n' = n,
                                     'm' = betaprior_m,
                                     'I' = betaprior_v,
                                     'a' = a,
                                     'b' = b),
                         inits= iniVals,
                         n.chains = 1,
                         n.adapt = 100)
  set.seed(87)
  update(logmodel, 1000)
  set.seed(88)
  output=coda.samples(model=logmodel,variable.names=c("beta1", "nu"),
                      n.iter=40000, thin=1)
  beta1 <- summary(output)[[1]][1:2]
  nu <- summary(output)[[1]][3]
  mu <- beta1[1] + beta1[2]*log(d)
  
  
  iniVals2 = list( Beta_0 = 0, Beta_1= 0, .RNG.name = "base::Mersenne-Twister", .RNG.seed = 90 )
  
  # find the right dose for the patient n+1
  logmodel2 <- jags.model(textConnection(model_string2),
                         data = list('x' = AUC,
                                     'y' = y,
                                     'n' = n),
                         inits= iniVals2,
                         n.chains = 1,
                         n.adapt = 100)
  set.seed(100)
  update(logmodel2, 1000)
  set.seed(110)
  output=coda.samples(model=logmodel2,variable.names=c("Beta_0", "Beta_1"),
                      n.iter=40000, thin=1)
  Beta <- summary(output)[[1]][1:2]

  # computation probability  
  probb <- NULL
  for (o in 1:length(d)){
    parmt = c(mu[o],nu)
    probb <- c(probb, integrate(f,-Inf,Inf, lambda=Beta,parmt=parmt)$value)
  }
  
  new_dose = order((abs(probb-theta)))[1] 
  #new_dose = which(d == d_ok[new_dose])  
  
  list(new_dose = new_dose, param = c(beta1,nu,Beta), pstim=probb) 
  
}

##################################################################################################
pk.stimaoptim<-function(par,t,dose,conc) {
  ka <- par[1]
  CL <- par[2]
  V <- par[3]
  s<-dose*ka/V/(ka-CL/V)* (exp(-CL/V*t)-exp(-ka*t))
  if (any(is.nan(s)) ) cat("ka=", ka, "\n V=",V,"\n CL=",CL, "\n")
  s[s==0] = rep(2^(-1074),length(s[s==0] ))
  sum( (log(s)-log(conc))^2 )
}


AUC_stima <- function(t,conc,dose){
  
  out_pk= optim(c(1,5,50), pk.stimaoptim, t=t, dose=dose, conc=conc, method = "L-BFGS-B", lower = c(0.1,0.2,10))
  dose/out_pk$par[2]
  
} 


### initial data
cohor = 1
d <- zedos
ndos <- length(d)
icon <- c(2:6,round(seq(9,48,((48-9)/4)))) 		# index of real blood sampling
theta <- 0.2   		# choice
a=2
b=1
betaprior_m <- c(-log(param_pk[2]),1)
betaprior_v <- diag(c(0.001,0.001))
N = 100


MTD_pklogit = NULL
doses_pklogit = NULL
tox_pklogit = NULL
AUC_pklogit = NULL

for (tr in 1:TR){
  eval(parse(text = paste("tox <- data",tr,"$tox", sep="")))
  #eval(parse(text = paste("tox <- data",tr,"$tox_alpha1", sep="")))
  eval(parse(text = paste("stab <- data",tr,"$stab", sep="")))
  
  x <- rep(1,cohor)
  y <- tox[cbind(1:length(x),x)]	
  M = N/cohor
  
  for (i in 1:length(x)){
    eval(parse(text = paste("conc",i," <- as.vector(stab[((i-1)*ndos +x[i] +1), 2:(n_pk +1)])", sep="")))
    eval(parse(text = paste("conc",i," <- conc",i,"[icon]", sep="")))
    
  }
  time1 <- as.vector(stab[1, 2:(n_pk +1)])
  time1 <- time1[icon]
  
  
  AUCs <- NULL
  for (i in 1:length(x)){
    eval(parse(text = paste("AUCs <- c(AUCs,AUC_stima(conc=conc",i,", t=time1, dose=d[x[",i,"]]))", sep="")))
  }
  
  pstim_auctox = matrix(0,length(zedos)*cohor,ncol=cohor)
  stage1 = TRUE
  for (i in 2:M) {
    j= (cohor*(i-1)+1) : (cohor*i)  #position
    ### starting dose until toxicity
    if (stage1) {
      x <- c(x,rep(min((max(x)+1),length(d)), cohor))             
      y <- c(y, tox[cbind(j,x[j])])
      for (k in j) {
        conci <- as.vector(stab[((k-1)*ndos +x[k] +1), 2:(n_pk +1)])
        conci <- conci[icon]
        AUCs <- c(AUCs, AUC_stima(conc=conci, t=time1,dose=d[x[k]]))
        pstim_auctox = cbind(pstim_auctox, rep(0,length(zedos)))
      }
      
      if (any(y==TRUE)) {stage1 <- FALSE}
    } else {
      
      
      results <- pklogit_jags(x,AUCs,d,y,theta,betaprior_m,betaprior_v,a,b) #
      
      
      # check on the skippimg dose
      if ( max(x)>=results$new_dose) {
        x <- c(x,rep(results$new_dose,cohor))
        y <- c(y, tox[cbind(j,x[j])])       
        for (k in j) {
          conci <- as.vector(stab[((k-1)*ndos +x[k] +1), 2:(n_pk +1)])
          conci <- conci[icon]
          AUCs <- c(AUCs, AUC_stima(conc=conci, t=time1,dose=d[x[k]]))
          pstim_auctox = cbind(pstim_auctox, results$pstim)
        }
        
      } else {
        x <- c(x,rep((max(x)+1),cohor))
        y <- c(y, tox[cbind(j,x[j])])
        for (k in j) {
          conci <- as.vector(stab[((k-1)*ndos +x[k] +1), 2:(n_pk +1)])
          conci <- conci[icon]
          AUCs <- c(AUCs, AUC_stima(conc=conci, t=time1,dose=d[x[k]]))
          pstim_auctox = cbind(pstim_auctox, results$pstim)
        }
        
      }		
    }
    
  }
  
  MtD = pklogit_jags(x,AUCs,d,y,theta,betaprior_m,betaprior_v,a,b)$new_dose
  MTD_pklogit = c(MTD_pklogit, MtD)
  doses_pklogit = rbind(doses_pklogit,x)
  tox_pklogit = rbind(tox_pklogit,y)
  AUC_pklogit = rbind(AUC_pklogit, AUCs)
  eval(parse(text = paste("pstimpklogit",tr," <- pstim_auctox", sep="")))
  save.image()
}

save.image()
