# Supplementary material for: Dose‐finding methods for Phase I clinical trials using pharmacokinetics in small populations
Source: Biom J. 2017 Mar 21;59(4):804–25. doi: 10.1002/bimj.201600084 (PMC5573988; doi:10.1002/bimj.201600084)
Supplement: Supplementary file 1 — Supporting Information. [file BIMJ-59-804-s001.zip › scenarios.R]

#########################################################################
#
#      Simulated data: scenario 1 for PK/PD but only PK is used
#   
#  
#
#	M. Ursino, 16/01/2015 previous code of E. Comets
#     
#
#########################################################################

library(deSolve)

# PK: first order absorption linear 2 compartment model 
#     with elimination from the central compartment 
#     paramentrization in CL V Q

pk.model<-function(t,dose,ka,CL,V) {
  dose*ka/V/(ka-CL/V)* (exp(-CL/V*t)-exp(-ka*t))  
}


onco2 <- function(t, y, parms) {
  with(as.list(c(y, parms)), {
    import <- pk.model(t,dose,ka,CL,V)
    
    dPD <- kout*Imax*(import/(import + IC)) - kout * PD
    return(list(dPD, PK = import))
  })
}


n_pk= 48   				# sampling times
N <- 100 					# number of patients


param_pk <- c(2,10,100)                	# PK parameters ka,CL,V
param_pd <- c(0.3,0.2,1)               # PD parameters IC50, kout, Imax

SED = 200
TR = 20

xtim<-seq(0,24,length.out=n_pk)
npar<-length(param_pk) + length(param_pd) - 2 
omega2<- 0.7    # Inter-individual variability      # 0.3 for scenario 6 
omega_a=0       # IIV for threshold
sigma2<-c(rep(0.2,length(xtim)),rep(0.2,length(xtim))) # additive or prop error
nl<-length(xtim)
ystart <- c(PD = 0)

preal=c(0.001,.05,0.1,.2,0.35,0.45)
zedos <- exp(qnorm(preal)*sqrt(omega2^2+omega_a^2) + log(seuil.tox) + log(param_pk[2]) )

for (tr in 1:TR) {
  
  parameter <- NULL  			# to collect parameter for each patients
  stab<-c(0,xtim,xtim)			# to collect pk/pd samples
  set.seed(SED)
  for(isuj in 1:N) {
    ipar<-c(param_pk[2:3], param_pd[1:2])*exp(rnorm(npar,sd=omega2))
    ipar <- c(param_pk[1],ipar,param_pd[3])
    parameter <- rbind(parameter,ipar)
    for(jdos in zedos){
      parms <- c(ka = ipar[1], CL = ipar[2], V = ipar[3], Imax=ipar[6], IC=ipar[4], kout= ipar[5], dose=jdos)
      out <- ode(y = ystart, times = xtim, func = onco2, parms)
      ypred<-c(out[,"PK"],out[,"PD"])*(1+rnorm(2*nl,sd=sigma2))
      stab<-rbind(stab,c(isuj,ypred))
    }
  }

  ### Tox eff responses
  ###
  ###
  
  seuil.eff<-0.3      # on PD
  seuil.tox<-10.96      # on AUC  
  
  
  param <- NULL
  for (i in 1:N) param <- rbind(param, cbind(zedos[1:length(zedos)], t(replicate(length(zedos),parameter[i,]))) )
  
  times <- seq(0,24,0.1)
  AUCtab<-NULL
  Ctab <- NULL
  PDtab<-NULL
  for (i in 1:dim(param)[1]) {
    parms <- c(ka = param[i,2], CL = param[i,3], V = param[i,4], 
               Imax=param[i,7], IC=param[i,5], kout= param[i,6], dose=param[i,1])
    out <- ode(y = ystart, times = times, func = onco2, parms)   
    AUCtab <- c(AUCtab,param[i,1]/param[i,3])
    Ctab <- c(Ctab,max(out[,"PK"]))
    PDtab <- c(PDtab,max(out[,"PD"]))
  }
  
  tox <- matrix( AUCtab >= seuil.tox , ncol= length(zedos), byrow=T)
  effnotox <- matrix( PDtab>=seuil.eff & AUCtab<seuil.tox, ncol= length(zedos), byrow=T)
  noeff <- matrix( PDtab < seuil.eff,  ncol= length(zedos), byrow=T)
  
  SED = SED + tr
  eval(parse(text = paste("data",tr, " <- list(stab=stab, tox=tox, 
                          effnotox=effnotox, noeff=noeff, parameter=parameter)", sep="")))
}

save.image()

#############################   scenario 2


seuil.tox2 <- 15.09
for (tr in 1:TR) { 
  eval(parse(text = paste("CL <- data",tr,"$parameter[,2]", sep="")))
  
  senstot <- NULL
  
  for (i in 1:N) {
    sens <- zedos/CL[i]
    senstot <- c(senstot,sens)
  }
  
  tox_seuil2 <- matrix( senstot >= seuil.tox2 , ncol= length(zedos), byrow=T)
  eval(parse(text = paste("data",tr, "$tox_seuil2 <- tox_seuil2", sep="")))
  
}

save.image()

###############   scenario 3

seuil.tox3 <- 18.10
for (tr in 1:TR) { 
  eval(parse(text = paste("CL <- data",tr,"$parameter[,2]", sep="")))
  
  senstot <- NULL
  
  for (i in 1:N) {
    sens <- zedos/CL[i]
    senstot <- c(senstot,sens)
  }
  
  tox_seuil3 <- matrix( senstot >= seuil.tox3 , ncol= length(zedos), byrow=T)
  eval(parse(text = paste("data",tr, "$tox_seuil3 <- tox_seuil3", sep="")))
  
}

save.image()

############### scenario 4
SED = 200
TR = 1000

omega_alpha = 1.17
for (tr in 1:TR) { 
  eval(parse(text = paste("CL <- data",tr,"$parameter[,2]", sep="")))
  
  set.seed(SED)
  senstot <- NULL
  alphatot <- NULL
  for (i in 1:N) {
    alfa <- exp(rnorm(1,sd=omega_alpha))
    sens <- alfa*zedos/CL[i]
    senstot <- c(senstot,sens)
    alphatot <- c(alphatot,alfa)
  }
  
  tox_alpha <- matrix( senstot >= seuil.tox , ncol= length(zedos), byrow=T)
  SED = SED + tr
  eval(parse(text = paste("data",tr, "$tox_alpha2 <- tox_alpha", sep="")))
  eval(parse(text = paste("data",tr, "$alpha2 <- alphatot", sep=""))) 
  
}

save.image()

#############   scenario 5
SED = 200
TR = 1000

omega_alpha = 0.8
#omega_alpha = 1      for scenario 7 with IIV = 0.3
for (tr in 1:TR) { 
  eval(parse(text = paste("CL <- data",tr,"$parameter[,2]", sep="")))
  
  set.seed(SED)
  senstot <- NULL
  alphatot <- NULL
  for (i in 1:N) {
    alfa <- exp(rnorm(1,sd=omega_alpha))
    sens <- alfa*zedos/CL[i]
    senstot <- c(senstot,sens)
    alphatot <- c(alphatot,alfa)
  }
  
  tox_alpha <- matrix( senstot >= seuil.tox , ncol= length(zedos), byrow=T)
  SED = SED + tr
  eval(parse(text = paste("data",tr, "$tox_alpha1 <- tox_alpha", sep="")))
  eval(parse(text = paste("data",tr, "$alpha1 <- alphatot", sep=""))) 
  
}

save.image()

###########################################################
